# Supplementary material for: Paradoxical impact of sprawling intra-Urban Heat Islets: Reducing mean surface temperatures while enhancing local extremes
Source: Sci Rep. 2019 Dec 23;9:19681. doi: 10.1038/s41598-019-56091-w (PMC6928021; doi:10.1038/s41598-019-56091-w)
Supplement: Supplementary file 2 — Supplementary Information 2 [file 41598_2019_56091_MOESM2_ESM.xlsx]

## Sheet: Cover Page
SUPPLEMENTARY DATASET for the manuscript titled:
Paradoxical impact of sprawling intra-Urban Heat Islets: Reducing mean surface temperatures while enhancing local extremes
AUTHORS: Anamika Shreevastava, Saiprasanth Bhalachandran, Gavan McGrath, Matthew Huber, and P. Suresh C. Rao

## Sheet: Cities Info
	Koppen Geiger	Location of city
City	Climate	Longitude	Latitude	Landsat image timestamp
Accra	bsh	-0.186964	5.60372	(2017-04-15 10:15:09)
Adelaide	csa	138.601	-34.9285	(2016-12-24 00:33:47)
Amsterdam	cfb	4.89517	52.3702	(2017-05-27 10:39:11)
Astana	dfb	71.4704	51.1605	(2015-06-03 06:07:15)
Atlanta	cfa	-84.388	33.749	(2014-05-06 16:12:23)
Austin	cfa	-97.7431	30.2672	(2016-05-03 17:02:37)
Bangkok	aw	100.502	13.7563	(2015-02-05 03:37:41)
Barcelona	csa	2.1734	41.3851	(2017-06-14 10:30:09)
Basel	cfb	7.58858	47.5596	(2014-07-17 10:22:33)
Beijing	dfa	116.407	39.9042	(2017-05-07 02:52:50)
Berlin	dfb	13.405	52.52	(2017-06-02 10:02:10)
Bern	cfb	7.44745	46.948	(2014-07-17 10:22:33)
Birmingham	cfb	-86.8025	33.5207	(2015-04-09 10:57:56)
Bogota	cfb	-74.0721	4.71099	(2015-02-21 15:12:33)
Boston	cfa	-71.0589	42.3601	(2016-04-24 15:26:37)
Brasilia	aw	-47.8822	-15.7942	(2016-05-02 13:14:21)
Bucharest	cfa	26.1025	44.4268	(2015-08-03 08:56:34)
BuenosAires	cfa	-58.3816	-34.6037	(2014-12-19 13:44:45)
Busan	cfa	129.076	35.1796	(2016-04-19 01:59:02)
Chengdu	cwa	104.067	30.5728	(2017-05-01 03:32:40)
Chennai	aw	80.2707	13.0827	(2016-04-23 04:58:01)
Chicago	dfa	-87.6298	41.8781	(2014-09-23 16:35:10)
Colombo	af	79.8612	6.92708	(2017-01-13 04:54:05)
Copenhagen	cfb	12.5683	55.6761	(2016-05-12 10:13:38)
Curitiba	cfb	-49.2654	-25.4244	(2016-06-12 13:11:01)
Delhi	bsh	77.209	28.6139	(2017-03-05 05:18:40)
Denver	cfa	-104.99	39.7392	(2013-09-26 17:39:09)
Dusseldorf	csb	6.77346	51.2277	(2013-07-21 10:29:37)
Frankfurt	cfb	8.68213	50.1109	(2015-04-24 10:15:02)
Guangzhou	cfa	113.264	23.1291	(2016-02-07 02:52:07)
Guatemala	cwb	-90.2308	15.7835	(2016-01-27 16:24:11)
Hanoi	cwa	105.834	21.0278	(2017-06-04 03:23:02)
HoChiMinh	aw	106.63	10.8231	(2014-09-18 03:14:22)
Houston	cfa	-95.3698	29.7604	(2017-04-06 16:50:10)
Indianapolis	dfa	-86.1581	39.7684	(2013-10-08 16:25:01)
Istanbul	csa	28.9784	41.0082	(2013-07-30 08:47:23)
Jakarta	am	106.865	-6.17511	(2014-09-13 03:00:14)
Kiev	dfb	30.5234	50.4501	(2016-07-13 08:49:07)
Kolkata	aw	88.3639	22.5726	(2014-04-22 04:30:53)
KualaLumpur	af	101.687	3.139	(2014-04-25 03:28:26)
Lagos	aw	3.37921	6.52438	(2013-12-18 10:04:25)
Lisbon	csa	-9.13934	38.7223	(2016-07-14 11:14:27)
London	cfb	-0.127758	51.5074	(2017-06-10 10:52:04)
LosAngeles	csa	-118.244	34.0522	(2014-06-01 18:27:56)
Manila	aw	120.984	14.5995	(2016-02-13 02:17:23)
Miami	aw	-80.1918	25.7617	(2014-10-17 15:50:16)
Milan	cfa	9.18998	45.4642	(2014-06-10 10:04:37)
Montreal	dfb	-73.5673	45.5017	(2016-06-16 15:44:09)
Moscow	dfb	37.6173	55.7558	(2016-07-24 08:29:03)
Nairobi	cfb	36.8219	-1.29207	(2013-06-08 07:45:12)
Nanjing	cfa	118.797	32.0603	(2013-04-07 02:39:14)
NewOrleans	cfa	-90.0715	29.9511	(2014-04-09 16:32:12)
NewYork	dfa	-74.006	40.7128	(2016-04-15 15:33:16)
Orlando	cfa	-81.3792	28.5383	(2017-04-07 15:54:56)
Osaka	cfa	135.502	34.6937	(2016-03-22 01:34:32)
Oslo	dfb	10.7522	59.9139	(2013-07-12 10:33:27)
Paris	cfb	2.35222	48.8566	(2017-04-09 10:40:20)
Perth	csa	115.86	-31.9505	(2017-04-24 02:04:49)
Philadelphia	dfa	-75.1652	39.9526	(2017-07-30 15:39:49)
Portland	csb	-122.676	45.5231	(2015-06-07 18:55:15)
Prague	cfb	14.4378	50.0755	(2017-05-19 09:50:28)
RioDeJaneiro	am	-43.1729	-22.9068	(2015-09-25 12:51:59)
Rotterdam	cfb	4.47773	51.9244	(2017-04-09 10:39:32)
SanJose	csb	-121.886	37.3382	(2013-04-09 18:46:34)
Seattle	csb	-122.332	47.6062	(2015-06-23 18:54:58)
Seoul	dfa	126.978	37.5665	(2016-05-19 02:10:38)
Shanghai	cfa	121.474	31.2304	(2016-02-27 02:24:54)
Stockholm	cfb	18.0686	59.3293	(2013-07-09 10:02:33)
StPetersburg	dfb	30.3351	59.9343	(2014-04-24 09:04:48)
Sydney	cfa	151.209	-33.8688	(2013-09-18 23:46:03)
Tbilisi	cfa	44.8271	41.7151	(2017-07-03 07:43:22)
Tokyo	cfa	139.692	35.6895	(2013-09-17 01:17:47)
Toulouse	cfb	1.44421	43.6046	(2016-08-12 10:42:27)
Vancouver	csb	-123.121	49.2827	(2017-07-05 19:01:13)
Warsaw	dfb	21.0122	52.2297	(2015-04-23 09:31:23)
WashingtonDC	cfa	-77.0369	38.9072	(2016-04-13 15:46:02)
WestLafayette	dfa	-86.9081	40.4259	(2013-05-24 16:31:21)
Wuhan	cfa	114.306	30.5928	(2015-10-25 02:56:23)

## Sheet: CCDF Fitting test
			Power law	Power law with Exponential cut-off		Exponential		Log-normal		Weibull		Check applied: Power Law P-value > 0.1	Check applied: Likehood Ratio negative with a p_value < 0.1 indicates the distribution is favoured over a power law									Power law	Power law with Exponential cut-off		Exponential		Log-normal		Weibull		Check applied: Power Law P-value > 0.1	Check applied: Likehood Ratio negative with a p_value < 0.1 indicates the distribution is favoured over a power law
	At percolation thresholds																			At 90th percentile threshold
City	Quantile	Lower bound (A_min)	Power Law p-value	PE Log-likehood Ratio	PE p-value	Exp Log-likehood Ratio	Exp p-value	LN Log-likehood Ratio	LN p-value	WB Log-likehood Ratio	WB p-value	Power Law possible	PE possible	Exp possible	LN possible	WB possible			City	Quantile	Lower bound (A_min)	Power Law p-value	PE Log-likehood Ratio	PE p-value	Exp Log-likehood Ratio	Exp p-value	LN Log-likehood Ratio	LN p-value	WB Log-likehood Ratio	WB p-value	Power Law possible	PE possible	Exp possible	LN possible	WB possible
Accra	75	0.0891	0.509	-0.0679029	0.712487	81.2701	0.180856	4.24807	0.315696	-0.00624853	0.971256	YES	-	-	-	-			Accra	90	0.0891	0.496	-0.510852	0.312115	451.71	0.00263524	22.5467	0.0127611	-0.169249	0.729447	YES	-	-	-	-
Adelaide	75	0.1377	0.87	-0.444245	0.345887	258.085	0.0536948	21.9917	0.0258885	-0.103764	0.767118	YES	-	-	-	-			Adelaide	90	0.1377	0.073	-2.80444	0.0178697	213.419	0.00113372	3.41729	0.374029	-2.18075	0.195282	NO	YES	-	-	-
Amsterdam	80	0.1215	0.681	-0.784303	0.21041	70.3636	0.00846983	2.88487	0.229168	-0.26762	0.611209	YES	-	-	-	-			Amsterdam	90	0.1215	0.284	-0.453028	0.341163	390.816	1.76763e-05	22.853	0.00601275	0.0617738	0.821574	YES	-	-	-	-
Astana	75	0.2754	0.318	-0.356813	0.398243	154.582	0.07964	6.97049	0.157029	-0.180432	0.704643	YES	-	-	-	-			Astana	90	0.2754	0.842	-0.630265	0.261551	444.544	4.06226e-05	10.5401	0.0572088	-0.380746	0.590626	YES	-	-	-	-
Atlanta	80	0.2187	0.817	-0.166913	0.563415	685.75	0.023247	26.0191	0.0125921	-0.0177591	0.962808	YES	-	-	-	-			Atlanta	90	0.2187	0.489	-0.0373394	0.784642	100.377	0.0214186	0.341877	0.595938	0.0113299	0.908003	YES	-	-	-	-
Austin	70	0.3807	0.927	-0.0216523	0.835153	374.633	0.11899	10.2913	0.15259	0.0483728	0.85252	YES	-	-	-	-			Austin	90	0.3807	0.006	-2.1384	0.0386358	155.692	0.0079606	9.29112	0.090693	-1.33864	0.336722	NO	YES	-	-	-
Bangkok	80	0.1944	0.436	-0.580431	0.281287	678.44	0.000412004	38.1869	0.00210092	-0.106184	0.840526	YES	-	-	-	-			Bangkok	90	0.1944	0.687	-0.0125581	0.874078	260.244	0.0783237	10.3516	0.133514	0.0814724	0.67162	YES	-	-	-	-
Barcelona	70	0.0405	0.167	-1.37827	0.0968574	55.8979	0.0177922	4.88796	0.120902	-0.553407	0.50425	YES	YES	-	-	-			Barcelona	90	0.0405	0.4	-0.0468071	0.759632	201.024	0.0596323	4.52098	0.206576	0.050379	0.693381	YES	-	-	-	-
Basel	70	0.1053	0.931	-0.0934114	0.665574	53.4711	0.172978	3.40025	0.289734	0.014839	0.894581	YES	-	-	-	-			Basel	90	0.1053	0.504	-0.483108	0.325626	440.915	0.0199603	26.0563	0.0132269	-0.608727	0.541984	YES	-	-	-	-
Beijing	75	0.3402	0.802	-1.39383	0.0949926	1091.7	7.8e-06	47.0176	0.000273964	-0.598786	0.493387	YES	YES	-	-	-			Beijing	90	0.3402	0.012	-4.41571	0.00296089	148.981	0.000226598	9.05303	0.0592118	-2.4967	0.162973	NO	YES	-	-	-
Berlin	60	0.0567	0.129	-3.84456	0.00555546	156.782	0.000575701	9.43986	0.0880398	-2.56503	0.120795	YES	YES	-	-	-			Berlin	90	0.0567	0.448	-1.7429	0.0618975	505.68	9.42145e-06	32.5429	0.00131355	-0.716327	0.416231	YES	YES	-	-	-
Bern	80	0.0891	0.762	-0.0761906	0.69627	20.3473	0.254286	1.09745	0.470143	-0.000657069	0.992713	YES	-	-	-	-			Bern	90	0.0891	0.1	-1.99037	0.0460234	217.81	0.00271188	14.6759	0.0259783	-1.25567	0.332535	NO	YES	-	-	-
Birmingham	60	0.243	0.806	-0.344513	0.406496	94.5499	0.0273724	4.12445	0.213489	-0.0902295	0.772026	YES	-	-	-	-			Birmingham	90	0.243	0.578	-0.719035	0.230452	765.948	2.9791e-05	40.2994	0.00102344	-0.205689	0.70231	YES	-	-	-	-
Bogota	60	0.2187	0.963	-0.105814	0.645495	181.182	0.0561738	9.35206	0.129894	0.0275318	0.851229	YES	-	-	-	-			Bogota	90	0.2187	0.838	-0.466348	0.334163	508.141	0.000117004	12.414	0.0418032	-0.179505	0.669078	YES	-	-	-	-
Boston	80	0.1782	0.945	-0.374215	0.386974	450.725	0.0279005	35.3479	0.00653202	0.0782617	0.860471	YES	-	-	-	-			Boston	90	0.1782	0.281	-1.3987	0.0944173	475.861	2.71789e-05	20.2365	0.0104181	-0.609615	0.48632	YES	YES	-	-	-
Brasilia	70	0.2673	0.983	-0.0508089	0.749897	373.043	0.086124	16.155	0.0658879	0.165566	0.546586	YES	-	-	-	-			Brasilia	90	0.2673	0.557	-0.84735	0.192982	198.374	0.00112703	8.1922	0.066316	-0.241876	0.643282	YES	-	-	-	-
Bucharest	75	0.1215	0.893	-0.679924	0.243564	81.6817	0.0233082	3.50779	0.257467	-0.322769	0.595398	YES	-	-	-	-			Bucharest	90	0.1215	0.403	-2.34218	0.0304384	591.245	3.71364e-09	8.29099	0.0741955	-1.73439	0.210744	YES	YES	-	-	-
BuenosAires	70	0.1782	0.485	-1.60035	0.0736066	508.044	0.000754473	32.0266	0.00223683	-1.06525	0.362424	YES	YES	-	-	-			BuenosAires	90	0.1782	0.219	-0.82511	0.198929	653.444	0.00158443	21.9644	0.0136877	-0.822811	0.475675	YES	-	-	-	-
Busan	75	0.0729	0.229	-1.14644	0.129969	232.493	0.015803	19.4484	0.0097713	-0.172242	0.721573	YES	-	-	-	-			Busan	90	0.0729	0.04	-2.95705	0.0150202	417.089	1.75262e-05	15.4569	0.0215303	-2.29248	0.177207	NO	YES	-	-	-
Chengdu	75	0.2835	0.826	-1.30702	0.105922	975.352	7e-05	67.0954	7.33e-05	-0.331198	0.580086	YES	-	-	-	-			Chengdu	90	0.2835	0.288	-0.928528	0.172965	142.195	0.029576	9.17625	0.122379	-0.717855	0.477387	YES	-	-	-	-
Chennai	60	0.1296	0.909	-0.11941	0.625059	418.145	0.0748097	28.3476	0.0212308	0.130804	0.691524	YES	-	-	-	-			Chennai	90	0.1296	0.818	-0.203748	0.523243	211.639	0.0403184	12.2317	0.0741414	-0.0350841	0.871956	YES	-	-	-	-
Chicago	75	0.162	0.327	-0.492448	0.320993	1180.35	0.00964355	55.5348	0.000438707	-0.141081	0.859075	YES	-	-	-	-			Chicago	90	0.162	0.127	-0.00875406	0.894733	338.492	0.0353069	21.7291	0.0406698	0.346095	0.383469	YES	-	-	-	-
Colombo	60	0.0729	0.155	-0.0424577	0.770744	252.526	0.124737	19.3304	0.033137	0.239239	0.360076	YES	-	-	-	-			Colombo	90	0.0729	0.747	-0.085355	0.679482	208.956	0.204232	8.51521	0.183916	-0.0671509	0.855847	YES	-	-	-	-
Copenhagen	60	0.1458	0.669	-0.369287	0.390118	139.985	0.0197487	6.22689	0.0888199	0.0312996	0.891268	YES	-	-	-	-			Copenhagen	90	0.1458	0.539	-0.646032	0.255668	254.89	0.00373665	22.7789	0.0123278	-0.0831058	0.788405	YES	-	-	-	-
Curitiba	80	0.1215	0.746	-0.80912	0.203337	259.876	0.00591169	22.9209	0.0141679	-0.256348	0.631119	YES	-	-	-	-			Curitiba	90	0.1215	0.205	-0.96105	0.165625	369.686	0.000193283	18.7787	0.0125512	-0.262441	0.63133	YES	-	-	-	-
Delhi	80	0.2106	0.688	-1.72368	0.0633525	899.156	4.01e-05	58.4146	9.83e-05	-0.685905	0.433678	YES	YES	-	-	-			Delhi	90	0.2106	0.47	-0.763404	0.216592	818.753	0.000258262	42.6198	0.000973119	-0.264686	0.69762	YES	-	-	-	-
Denver	80	0.2349	0.873	-0.398201	0.372171	779.743	0.00473955	29.85	0.00647418	-0.0713534	0.903094	YES	-	-	-	-			Denver	90	0.2349	0.223	-2.84536	0.0170548	491.915	7.97643e-05	32.2613	0.00190489	-2.07754	0.190016	YES	YES	-	-	-
Dusseldorf	80	0.1539	0.658	-0.720504	0.229976	103.308	0.0180156	9.19736	0.079045	-0.238516	0.644235	YES	-	-	-	-			Dusseldorf	90	0.1539	0.397	-2.24368	0.0341465	314.22	2.45345e-05	19.895	0.00710892	-0.847225	0.385757	YES	YES	-	-	-
Frankfurt	80	0.3159	0.145	-1.36538	0.0984319	267.716	0.00629165	5.78482	0.183627	-1.17002	0.337973	YES	YES	-	-	-			Frankfurt	90	0.3159	0.814	-0.644313	0.256301	132.355	0.000820898	0.657494	0.614093	-0.442142	0.533349	YES	-	-	-	-
Guangzhou	75	0.2754	0.318	-2.46329	0.0264465	1527.14	3.03e-05	79.1027	3.83e-06	-1.40309	0.298797	YES	YES	-	-	-			Guangzhou	90	0.2754	0.796	-1.88436	0.0522197	367.319	6.70576e-06	16.7231	0.0128978	-0.959503	0.354911	YES	YES	-	-	-
Guatemala	70	0.0972	0.763	-0.52077	0.307464	111.845	0.0387599	7.52135	0.118305	-0.158423	0.720111	YES	-	-	-	-			Guatemala	90	0.0972	0.158	-0.428419	0.354625	642.167	0.0105016	51.0149	0.000966932	-0.076008	0.873433	YES	-	-	-	-
Hanoi	60	0.3645	0.815	-0.00986786	0.888278	141.255	0.105886	4.42153	0.289167	0.0660489	0.551923	YES	-	-	-	-			Hanoi	90	0.3645	0.173	-0.805664	0.204305	400.412	0.000499339	21.0024	0.0142061	-0.317682	0.617184	YES	-	-	-	-
HoChiMinh	60	0.0972	0.941	-0.0327605	0.797973	117.756	0.161158	11.5209	0.145697	0.0880253	0.486159	YES	-	-	-	-			HoChiMinh	90	0.0972	0.413	-0.117722	0.627516	508.934	0.0047987	35.1393	0.00500714	0.143768	0.585581	YES	-	-	-	-
Houston	70	0.162	0.552	-0.98	0.161513	1031.34	0.0253682	56.151	0.000332373	-1.07945	0.414946	YES	-	-	-	-			Houston	90	0.162	0.011	-4.80755	0.00192984	272.805	6.9891e-06	18.9608	0.00912951	-3.16865	0.102432	NO	YES	-	-	-
Indianapolis	60	0.2268	0.874	-0.00831492	0.897392	869.51	0.184131	17.8987	0.0872794	-0.0709322	0.90893	YES	-	-	-	-			Indianapolis	90	0.2268	0.773	-0.28431	0.450808	222.76	0.0141047	13.8075	0.0547297	-0.029431	0.89326	YES	-	-	-	-
Istanbul	80	0.0891	0.221	-0.0584176	0.732493	273.727	0.0313101	25.1737	0.0298134	0.241662	0.232133	YES	-	-	-	-			Istanbul	90	0.0891	0.977	5.87458e-08	1	199.223	0.079622	4.27945	0.319253	0.090741	0.376056	YES	-	-	-	-
Jakarta	60	0.1701	0.784	-0.201035	0.526022	272.128	0.0229986	12.6683	0.0766894	-0.0496679	0.881737	YES	-	-	-	-			Jakarta	90	0.1701	0.003	-6.23289	0.000414474	277.429	1.23938e-05	14.9745	0.0224327	-4.34625	0.0589066	NO	YES	-	-	YES
Kiev	75	0.1458	0.951	-0.00978728	0.888732	171.781	0.0818231	9.6449	0.187215	0.129861	0.406024	YES	-	-	-	-			Kiev	90	0.1458	0.186	-1.53036	0.0802065	287.129	0.000463476	27.6988	0.00347508	-0.48919	0.507909	YES	YES	-	-	-
Kolkata	60	0.1215	0.677	-0.00873401	0.894852	512.444	0.221981	24.3526	0.0543378	0.0681465	0.845846	YES	-	-	-	-			Kolkata	90	0.1215	0.545	-0.284477	0.450675	472.752	0.0121742	17.0491	0.0335733	-0.152398	0.760194	YES	-	-	-	-
KualaLumpur	75	0.1782	0.455	-0.24405	0.484776	197.949	0.0523001	11.2933	0.0754415	0.0169608	0.934456	YES	-	-	-	-			KualaLumpur	90	0.1782	0.014	-1.81336	0.0568587	219.516	0.0282828	15.5963	0.0389701	-1.3733	0.339106	NO	YES	-	-	-
Lagos	75	0.1539	0.655	-1.09061	0.139703	187.848	0.00924234	9.17251	0.0801163	-0.469903	0.511737	YES	-	-	-	-			Lagos	90	0.1539	0	-8.83407	2.62996e-05	373.993	6.06751e-09	25.8924	0.00245745	-6.91311	0.0148225	NO	YES	-	-	YES
Lisbon	60	0.1863	0.803	-0.319379	0.424161	461.362	0.0240449	32.4474	0.0102766	-0.0123716	0.968367	YES	-	-	-	-			Lisbon	90	0.1863	0.318	-2.6459	0.0214261	145.142	0.000239219	2.6432	0.351012	-2.00384	0.19341	YES	YES	-	-	-
London	60	0.0972	0.628	-0.0394545	0.778781	469.023	0.163513	33.1324	0.0250897	0.14613	0.64361	YES	-	-	-	-			London	90	0.0972	0.498	-0.460505	0.33721	517.617	0.00846448	42.2426	0.00254499	-0.0426235	0.905558	YES	-	-	-	-
LosAngeles	60	0.243	0.715	-0.160241	0.571318	841.498	0.0235128	48.2882	0.00249491	0.051599	0.880883	YES	-	-	-	-			LosAngeles	90	0.243	0.809	-0.59425	0.275632	1019.81	0.000177878	68.8215	0.000136937	-0.124749	0.766248	YES	-	-	-	-
Manila	80	0.1701	0.72	-0.33791	0.41103	178.771	0.0795503	15.8058	0.0511503	-0.0839758	0.806118	YES	-	-	-	-			Manila	90	0.1701	0.016	-1.09768	0.138427	238.322	3.76816e-05	17.398	0.00579813	-0.0760028	0.839174	NO	-	-	-	-
Miami	80	0.1458	0.401	-0.0762551	0.696148	649.752	0.0111311	34.7185	0.00578513	0.289635	0.385316	YES	-	-	-	-			Miami	90	0.1458	0.112	-1.46116	0.0873618	295.191	0.00138773	12.2939	0.0479885	-0.965884	0.393787	YES	YES	-	-	-
Milan	60	0.1458	0.892	-0.0762551	0.649824	91.0454	0.108585	3.91766	0.294301	-0.0100684	0.952705	YES	-	-	-	-			Milan	90	0.1458	0.39	-0.761342	0.217214	492.395	0.00107798	22.4522	0.0168318	-0.587777	0.506489	YES	-	-	-	-
Montreal	60	0.1134	0.434	-1.19493	0.122124	390.76	0.00504221	20.073	0.0144411	-0.320001	0.62658	YES	-	-	-	-			Montreal	90	0.1134	0.202	-3.1005e-05	0.993717	101.653	0.171867	7.95344	0.181582	0.267776	0.25393	YES	-	-	-	-
Moscow	75	0.2025	0.45	-1.19655	0.121871	351.516	0.000576843	21.5124	0.0096872	-0.380192	0.546541	YES	-	-	-	-			Moscow	90	0.2025	0.075	-4.59985	0.00242054	122.675	0.00112741	11.8516	0.0270379	-3.23755	0.120314	NO	YES	-	-	-
Nairobi	75	0.1134	0.945	-0.0456711	0.762478	25.3358	0.282292	0.963078	0.565569	-0.00598417	0.965879	YES	-	-	-	-			Nairobi	90	0.1134	0.689	-0.80219	0.205284	48.177	0.0112529	2.24103	0.283281	-0.394323	0.56939	YES	-	-	-	-
Nanjing	70	0.3726	0.965	-0.34136	0.408651	854.765	0.00644803	50.4669	0.00190331	0.0498936	0.906453	YES	-	-	-	-			Nanjing	90	0.3726	0.23	-0.923429	0.174149	81.183	0.0668199	2.97681	0.340118	-0.635291	0.49864	YES	-	-	-	-
NewOrleans	60	0.081	0.555	-0.346148	0.405385	112.063	0.0117535	9.30521	0.0729469	0.0871933	0.682599	YES	-	-	-	-			NewOrleans	90	0.081	0.994	-0.0879552	0.674912	19.9889	0.167875	1.04708	0.46647	-0.00598234	0.970344	YES	-	-	-	-
NewYork	80	0.1782	0.774	-0.518995	0.308289	697.074	0.00431479	42.7249	0.00162116	-0.253809	0.674084	YES	-	-	-	-			NewYork	90	0.1782	0.606	-0.722654	0.229282	35.3684	0.0255826	2.46002	0.279038	-0.261654	0.633909	YES	-	-	-	-
Orlando	80	0.3321	0.297	-0.107076	0.643532	607.233	0.00430148	24.0472	0.0174657	0.195567	0.508763	YES	-	-	-	-			Orlando	90	0.3321	0.498	-0.0726867	0.702996	21.8778	0.19214	2.51776	0.342709	0.0204737	0.907417	YES	-	-	-	-
Osaka	80	0.243	0.963	-0.183466	0.544681	715.98	0.0318039	41.1379	0.00461531	0.0109486	0.965909	YES	-	-	-	-			Osaka	90	0.243	0.37	-0.155589	0.576958	125.346	0.0154292	5.80596	0.138851	0.0263018	0.875711	YES	-	-	-	-
Oslo	70	0.0648	0.688	-0.855055	0.190971	10.7136	0.122685	0.456822	0.733221	-0.542297	0.509108	YES	-	-	-	-			Oslo	90	0.0648	0.432	-2.82333e-06	0.998104	97.5708	0.147394	4.66277	0.282674	0.144085	0.361003	YES	-	-	-	-
Paris	60	0.3321	0.877	-0.374366	0.386878	518.533	0.0544424	33.7948	0.0089909	-0.122213	0.768609	YES	-	-	-	-			Paris	90	0.3321	0.794	-0.17375	0.555532	105.821	0.0653763	5.33301	0.20612	-0.0737564	0.801303	YES	-	-	-	-
Perth	70	0.3321	0.971	-0.143023	0.592765	555.744	0.060725	33.4212	0.0167685	0.0169024	0.939408	YES	-	-	-	-			Perth	90	0.3321	0.098	-1.3221	0.103928	121.255	0.00126126	8.29904	0.0791635	-0.632337	0.412569	NO	-	-	-	-
Philadelphia	60	0.1134	0.64	-0.34055	0.409208	384.913	0.0438367	20.4238	0.0364449	-0.0753782	0.877859	YES	-	-	-	-			Philadelphia	90	0.1134	0.193	-1.14288	0.130566	143.985	0.0161451	10.5892	0.0635632	-0.751059	0.456727	YES	-	-	-	-
Portland	60	0.1863	0.985	-0.124167	0.61825	414.63	0.0797542	25.5992	0.0315954	0.0710296	0.789536	YES	-	-	-	-			Portland	90	0.1863	0.093	-3.18185	0.0116478	59.3575	0.00312754	4.19462	0.170522	-1.73231	0.267993	NO	YES	-	-	-
Prague	75	0.0486	0.124	-3.3767	0.00935691	119.211	0.00097254	5.29483	0.208188	-1.9489	0.205368	YES	YES	-	-	-			Prague	90	0.0486	0.915	-0.0352249	0.790683	107.58	0.171339	4.93779	0.276148	0.0183644	0.847901	YES	-	-	-	-
RioDeJaneiro	80	0.081	0.269	-0.0022905	0.946038	275.943	0.119477	14.9041	0.153515	0.144984	0.723144	YES	-	-	-	-			RioDeJaneiro	90	0.081	0.105	-1.61479	0.072319	71.2175	0.00983842	2.74792	0.35335	-1.01655	0.370839	YES	YES	-	-	-
Rotterdam	75	0.1782	0.538	-0.83814	0.195419	94.6404	0.0128132	4.18757	0.171633	-0.329161	0.590726	YES	-	-	-	-			Rotterdam	90	0.1782	0.368	-0.871955	0.186644	54.7906	0.0337487	0.90954	0.612541	-0.718626	0.441226	YES	-	-	-	-
SanJose	75	0.081	0.203	-0.000266237	0.98159	332.521	0.187782	22.9074	0.133476	0.254883	0.386945	YES	-	-	-	-			SanJose	90	0.081	0.784	-0.0653217	0.717766	103.264	0.044112	4.58674	0.213282	0.039674	0.680571	YES	-	-	-	-
Seattle	70	0.1215	0.395	-0.170084	0.559732	678.298	0.123585	35.113	0.00696267	-0.0447684	0.923929	YES	-	-	-	-			Seattle	90	0.1215	0.009	-4.26928	0.00347702	83.3312	0.00179923	2.54951	0.42159	-3.26124	0.113128	NO	YES	-	-	-
Seoul	70	0.1134	0.602	-0.845454	0.193481	339.693	0.0317034	22.9546	0.0228143	-0.549605	0.5123	YES	-	-	-	-			Seoul	90	0.1134	0.378	-0.530819	0.302842	94.1481	0.0923426	6.25124	0.213122	-0.410824	0.599678	YES	-	-	-	-
Shanghai	60	0.1377	0.47	-1.10079	0.13787	964.737	5.37e-05	73.7767	4.49e-05	0.0302858	0.935925	YES	-	-	-	-			Shanghai	90	0.1377	0.766	-0.556826	0.291289	66.2736	0.0249706	2.08694	0.378714	-0.324961	0.591249	YES	-	-	-	-
Stockholm	70	0.0405	0.451	-1.36257	0.0987798	45.1806	0.0101203	2.15926	0.406324	-0.72275	0.420679	YES	YES	-	-	-			Stockholm	90	0.0405	0.724	-0.26165	0.469437	35.3454	0.0493187	2.83168	0.259582	-0.0434964	0.855616	YES	-	-	-	-
StPetersburg	80	0.3321	0.972	-0.315617	0.426903	285.908	0.00385792	9.16187	0.0810943	0.0124979	0.972775	YES	-	-	-	-			StPetersburg	90	0.3321	0.015	-3.04703	0.0135636	94.537	0.00162383	1.75204	0.486227	-1.85565	0.215925	NO	YES	-	-	-
Sydney	70	0.2349	0.963	-0.493597	0.320429	414.999	0.00235271	22.9545	0.0148621	-0.0762424	0.833904	YES	-	-	-	-			Sydney	90	0.2349	0.373	-0.0685508	0.71118	17.6239	0.0676405	2.03992	0.0996843	0.0342042	0.672189	YES	-	-	-	-
Tbilisi	80	0.0891	0.452	-0.759324	0.217824	104.735	0.00265441	7.13138	0.0614915	-0.0948833	0.748468	YES	-	-	-	-			Tbilisi	90	0.0891	0.42	-1.78266	0.0589987	53.1568	0.00612959	-0.325203	0.790598	-1.26316	0.312078	YES	YES	-	-	-
Tokyo	75	0.2025	0.806	-0.64575	0.255772	1232.07	0.00814082	68.1581	9.69e-05	-0.289719	0.673098	YES	-	-	-	-			Tokyo	90	0.2025	0.562	-0.037809	0.783326	180.035	0.054583	8.54374	0.158054	0.0201123	0.870488	YES	-	-	-	-
Toulouse	80	0.243	0.83	-0.147086	0.587559	158.886	0.0230817	5.14501	0.173652	0.0176392	0.911012	YES	-	-	-	-			Toulouse	90	0.243	0.025	-3.12177	0.0124647	30.1338	0.0447434	-1.50958	0.550397	-2.55258	0.16679	NO	YES	-	-	-
Vancouver	80	0.1377	0.612	-0.745181	0.22216	282.41	0.0049277	14.7898	0.0314738	-0.166921	0.716996	YES	-	-	-	-			Vancouver	90	0.1377	0.462	-0.513036	0.311083	34.0281	0.0199436	3.31935	0.158794	-0.103046	0.777341	YES	-	-	-	-
Warsaw	60	0.1782	0.47	-0.0129474	0.872158	255.773	0.194345	14.0206	0.112096	0.137076	0.506715	YES	-	-	-	-			Warsaw	90	0.1782	0.813	-0.15825	0.573718	37.5068	0.0636547	0.426958	0.616394	-0.0552908	0.835756	YES	-	-	-	-
WashingtonDC	75	0.1458	0.331	-1.19738	0.121743	602.539	0.0138888	34.9658	0.00185175	-0.541327	0.518344	YES	-	-	-	-			WashingtonDC	90	0.1458	0.513	-0.00909438	0.892718	107.132	0.0553417	5.17303	0.146152	0.116952	0.407126	YES	-	-	-	-
WestLafayette	70	0.0567	0.424	-1.20438	0.120659	41.4386	0.00217343	2.20717	0.301936	-0.48425	0.493529	YES	-	-	-	-			WestLafayette	90	0.0567	0.08	-0.639801	0.257973	153.723	0.00210815	12.3625	0.0358608	-0.0873817	0.843714	NO	-	-	-	-
Wuhan	70	0.2916	0.605	-0.157199	0.574993	835.357	0.0205792	43.4721	0.00360508	0.295301	0.645746	YES	-	-	-	-			Wuhan	90	0.2916	0.168	-0.937867	0.17082	26.685	0.0650466	1.59032	0.379585	-0.386359	0.609613	YES	-	-	-	-

## Sheet: RESULTS- Aggregate Statistics
Results for the 49 cities selected for the final analysis
City	Area of urban extent (from MODIS)	Total area of scene extracted	Slope ( )	Exponential tempering (c)	Largest heat islet size (%)	Mean heat islet size (%)	Normalized Percolation Range	Percolation transition type	Lacunarity Score	SUHI Intensity	Lambda ( )
Atlanta	1247.57	2268.99	2.08985	0.0309682	0.978145	0.00710248	0.152414	Critical	-0.384092	1.65372	1.3
Austin	517.19	1945.51	2.00805	0.144245	1.40308	0.0115743	0.494926	River	-0.0421733	2.31995	1.87
Bangkok	1185.49	1674.62	2.21156	0.056937	0.531094	0.00635749	0.402889	River	-0.682586	0.955233	3.32
Beijing	1443.63	2804.75	2.44585	0.0974607	0.595498	0.00404046	0.137931	Critical	-0.656605	0.50633	1.5
Berlin	748.01	1252.64	2.85191	0.039723	1.4019	0.0149257	0.432818	Smooth	-0.263678	3.15893	1.5
Birmingham	502.18	905.774	2.15196	0.0391139	3.46974	0.0221251	0.311239	Smooth	0.152476	2.15898	3.21
Bogota	469.52	998.503	1.83067	0.110812	0.887468	0.0210098	0.214159	Critical	-0.180844	2.71675	1.32
Boston	1007.16	1551.49	2.12263	0.00181793	1.92282	0.0157487	0.313469	Smooth	0.440913	3.18568	1.51
Brasilia	555.53	1792.84	2.18633	0.00568717	2.06336	0.0194934	0.254598	Smooth	0.206899	1.48995	3.51
BuenosAires	1465.16	1861.74	2.08731	0.0381463	1.27043	0.00731013	0.180099	Critical	-0.358854	1.46139	3.54
Busan	386.18	1142.28	1.71516	0.139189	0.799166	0.0225238	0.483851	River	0.0379597	2.69914	1.56
Chengdu	1033.01	2439.4	1.96732	0.0639228	0.425355	0.0069735	0.148417	Critical	-0.511201	1.19	2.13
Chicago	3189.84	3478.16	2.10985	0.0328638	0.863757	0.00407505	0.180129	Critical	-0.312698	2.49069	2.16
Copenhagen	317.81	676.245	1.99435	0.175153	0.603687	0.0206619	0.197989	Critical	-0.0984034	2.79975	1.55
Curitiba	539.33	702.043	2.00019	0.169791	1.53106	0.0189771	0.308073	Smooth	-0.158988	1.18439	3.86
Delhi	1340.37	3186.4	2.28481	0.0374099	0.553659	0.00558357	0.237069	Critical	-0.481425	1.16912	2.38
Denver	1255.83	2801.39	2.10544	0.0660641	0.730953	0.00581058	0.184845	Critical	-0.588256	1.37766	2.3
Frankfurt	693.58	1251.76	2.11854	0.0991278	1.41519	0.0127716	0.218537	Critical	-0.213756	3.16218	1.26
Guangzhou	1826.9	4427.46	2.40903	0.168401	0.21277	0.00316857	0.136328	Critical	-0.873052	0.970235	2
Houston	2343.52	3565.27	2.23962	0.0521716	0.731557	0.00377646	0.248765	Critical	-0.515583	3.26236	1.72
Indianapolis	836.28	2798.94	2.09092	0.139241	0.605126	0.00595951	0.2443	Critical	-0.618424	1.28181	2.75
Istanbul	717.71	1147.78	1.96176	0.108524	4.51726	0.0207482	0.823054	Smooth	0.496766	3.92203	2.88
Jakarta	1013.72	1230.38	2.03174	0.0252901	3.36276	0.0182483	0.278922	Smooth	0.317212	2.01754	3.95
Kolkata	567.84	1645.2	2.03099	0.00086451	2.40854	0.0151982	0.474771	Smooth	0.192565	1.79935	2.77
KualaLumpur	553.66	701.395	1.95157	0.589097	2.23462	0.0218361	0.436389	Smooth	-0.170269	2.94329	2.82
Lagos	422.88	1794.5	1.91881	0.00442523	3.22556	0.0240971	0.481837	Smooth	0.478625	2.83403	3.6
London	1316.34	1956.57	2.03077	0.0536743	1.16621	0.00903372	0.436328	River	-0.247992	3.01332	3
LosAngeles	3578.28	4168.09	1.98071	0.0169723	0.927749	0.0051653	0.179744	Critical	-0.18964	4.10793	2.27
Miami	1945.22	2990.89	1.94732	0.0885299	1.94396	0.00664018	0.250984	Smooth	0.0674314	3.02249	2.07
Montreal	904.99	1961.33	1.91996	0.0809476	0.966796	0.0103413	0.655446	River	-0.248543	4.05143	1.59
Moscow	934.97	1253.56	2.65116	0.263312	0.491083	0.0114416	0.167391	Critical	-0.438282	2.18859	2.07
Nanjing	656.89	1946.92	2.11932	0.131282	0.300383	0.00696379	0.189128	Critical	-0.463889	1.06754	2.23
NewOrleans	520.66	940.426	1.9617	0.28925	1.71056	0.0215998	0.615752	River	0.0360318	4.52286	1.57
NewYork	2501.31	2691.52	1.94936	0.0138936	1.49991	0.00679818	0.690219	Smooth	0.21565	4.4028	1.92
Orlando	869.24	1944.36	2.07713	0.0514957	0.661129	0.00745731	0.222867	Critical	-0.493347	2.17372	1.99
Osaka	1335.93	2425.2	2.12343	0.0114322	2.95851	0.00677973	0.335321	Smooth	0.376591	4.75807	2.67
Paris	1177.27	1513.5	1.90826	0.219736	0.508959	0.00992106	0.243795	Critical	-0.356489	1.91922	1.78
Philadelphia	1107.92	1248.78	2.56103	7.1e-09	2.326	0.0128041	0.313893	Smooth	0.0841506	2.98068	1.5
Portland	767.85	1798.87	1.8536	0.197707	0.43047	0.010081	0.206584	Critical	-0.532986	3.25479	1.14
RioDeJaneiro	668.56	845.672	2.2284	0.0132772	1.42906	0.0166122	0.395714	Smooth	0.00576398	2.67393	3.68
Seoul	851.52	1240.41	1.85006	0.0924674	2.12359	0.0161554	0.677198	River	-0.000570318	3.30535	1.72
Shanghai	1243.27	1889.77	2.06123	0.526293	0.243887	0.00510997	0.0828873	Critical	-0.9314	0.291265	2.99
StPetersburg	437.49	1079.21	2.14482	0.356997	0.437569	0.0132279	0.609383	River	-0.327136	1.87135	1.79
Sydney	1378.91	2415.78	1.86092	0.0115973	1.25736	0.009662	0.548655	Smooth	0.114086	2.78083	3.45
Tokyo	2915.96	3279.88	1.99199	0.0199265	0.794223	0.00400166	0.848527	River	0.0108839	2.583	3.27
Vancouver	493.92	1301.35	1.97145	0.0689211	0.822228	0.0131413	0.799873	River	-0.262348	4.75082	1.52
Warsaw	413.99	705.777	2.00258	0.0824851	0.860753	0.019122	0.14688	Critical	-0.149208	0.559626	3.14
WashingtonDC	1093.07	1797.69	2.06435	0.0942272	0.907465	0.00931111	0.355608	River	-0.474551	2.15955	2.15
Wuhan	1032.41	2805.83	2.06114	0.0347727	1.22287	0.00660068	0.291605	River	-0.438249	0.93688	4.53
